# Supplementary material for: Two new species of Ardisia subgenus Tetrardisia (Primulaceae-Myrsinoideae) from Borneo
Source: PhytoKeys. 2020 Apr 10;145:139–48. doi: 10.3897/phytokeys.145.48573 (PMC7165195; doi:10.3897/phytokeys.145.48573)
Supplement: XML Treatment for Ardisia nagaensis [file phytokeys.145.48573-treatment2.xml]

<!DOCTYPE tp:taxon-treatment
  PUBLIC "-//TaxonX//DTD Taxonomic Treatment Publishing DTD v0 20100105//EN" "tax-treatment-NSO.dtd">
<tp:taxon-treatment xmlns:tp="http://www.plazi.org/taxpub"><tp:treatment-meta><kwd-group><label>Taxon classification</label><kwd><named-content xmlns:xlink="http://www.w3.org/1999/xlink" content-type="kingdom">Plantae</named-content></kwd><kwd><named-content xmlns:xlink="http://www.w3.org/1999/xlink" content-type="order">Ericales</named-content></kwd><kwd><named-content xmlns:xlink="http://www.w3.org/1999/xlink" content-type="family">Primulaceae</named-content></kwd></kwd-group><mixed-citation publication-type="journal"><person-group><name><surname>Julius</surname><given-names>Avelinah</given-names></name><name><surname>Kajita</surname><given-names>Tadashi</given-names></name><name><surname>Utteridge</surname><given-names>Timothy M.A.</given-names></name></person-group><article-title>Two new species of <italic><tp:taxon-name><tp:taxon-name-part taxon-name-part-type="genus" reg="Ardisia">Ardisia</tp:taxon-name-part></tp:taxon-name></italic> subgenus <italic><tp:taxon-name><tp:taxon-name-part taxon-name-part-type="genus" reg="Ardisia"/><tp:taxon-name-part taxon-name-part-type="subgenus" reg="Tetrardisia">Tetrardisia</tp:taxon-name-part></tp:taxon-name></italic> (<tp:taxon-name><tp:taxon-name-part taxon-name-part-type="family">Primulaceae</tp:taxon-name-part></tp:taxon-name>-<tp:taxon-name><tp:taxon-name-part taxon-name-part-type="family">Myrsinoideae</tp:taxon-name-part></tp:taxon-name>) from Borneo</article-title><source>PhytoKeys</source><day>10</day><month>4</month><year>2020</year><volume>145</volume><fpage>139</fpage><lpage>148</lpage><pub-id pub-id-type="doi">10.3897/phytokeys.145.48573</pub-id></mixed-citation></tp:treatment-meta><tp:nomenclature><tp:taxon-name><object-id xmlns:xlink="http://www.w3.org/1999/xlink" content-type="arpha" xlink:type="simple">2BA31A89-C364-5DCA-BCC3-2FA1601481A6</object-id>
            <tp:taxon-name-part taxon-name-part-type="genus" reg="Ardisia">Ardisia</tp:taxon-name-part>
            <tp:taxon-name-part taxon-name-part-type="species" reg="nagaensis">nagaensis</tp:taxon-name-part>
            <object-id xmlns:xlink="http://www.w3.org/1999/xlink" content-type="ipni" xlink:type="simple">urn:lsid:ipni.org:names:77209339-1</object-id>
          </tp:taxon-name><tp:taxon-authority>Julius, T. Kajita &amp; Utteridge</tp:taxon-authority><tp:taxon-status xmlns:xlink="http://www.w3.org/1999/xlink" xlink:type="simple">sp. nov.</tp:taxon-status><xref ref-type="fig" rid="F2">Figure 2</xref></tp:nomenclature><tp:treatment-sec sec-type="diagnosis" id="SECID0EOFAE"><title>Diagnosis.</title><p>Similar to <italic><tp:taxon-name><tp:taxon-name-part taxon-name-part-type="genus" reg="Ardisia">Ardisia</tp:taxon-name-part> <tp:taxon-name-part taxon-name-part-type="species" reg="tetrasepala">tetrasepala</tp:taxon-name-part></tp:taxon-name></italic> in its simple and compact inflorescence with corymbose flowers but differs mainly vegetatively in having leaves laxly arranged, longer petioles that are covered with glandular hairs, a chartaceous lamina without marginal secondary veins, surface with scattered stellate hairs near the margin beneath and leaf base obtuse or ±cuneate. The corolla lobes are smooth without lepidote scales (vs. lepidote scales present in <italic><tp:taxon-name><tp:taxon-name-part taxon-name-part-type="genus" reg="Ardisia">A.</tp:taxon-name-part> <tp:taxon-name-part taxon-name-part-type="species" reg="tetrasepala">tetrasepala</tp:taxon-name-part></tp:taxon-name></italic>).</p></tp:treatment-sec><tp:treatment-sec sec-type="material" id="SECID0EKGAE"><title>Type.</title><p>MALAYSIA. Borneo: Sarawak, Tatau District, Ulu Merirai, Gua Naga, [<named-content xmlns:xlink="http://www.w3.org/1999/xlink" content-type="dwc:verbatimCoordinates" xlink:type="simple"><named-content content-type="geo-json" specific-use="{&#34;type&#34;:&#34;Point&#34;,&#34;coordinates&#34;:[113.051389,2.653333]}" id="NCID0ETGAE" xlink:type="simple">02°39’12”N, 113°03’05”E</named-content></named-content>], 11 July 2005, <italic>Julia et al. S95726</italic> (holotype KEP!; iso: SAR, SING)</p><fig id="F2" position="float" orientation="portrait"><object-id xmlns:xlink="http://www.w3.org/1999/xlink" content-type="doi" xlink:type="simple">10.3897/phytokeys.145.48573.figure2</object-id><object-id xmlns:xlink="http://www.w3.org/1999/xlink" content-type="arpha" xlink:type="simple">BBABEE37-239E-5947-B6EE-F3904947EE8C</object-id><label>Figure 2.</label><caption><p><italic><tp:taxon-name><tp:taxon-name-part taxon-name-part-type="genus" reg="Ardisia">Ardisia</tp:taxon-name-part> <tp:taxon-name-part taxon-name-part-type="species" reg="nagaensis">nagaensis</tp:taxon-name-part></tp:taxon-name></italic> Julius, T. Kajita &amp; Utteridge, sp. nov. <bold>A</bold> habit <bold>B</bold> glandular hairs on stem <bold>C</bold> erect, simple hairs on petiole <bold>D</bold> the venation close-up <bold>E</bold> stellate hairs close-up <bold>F</bold> enlarged inflorescence <bold>G</bold> flower bud <bold>H</bold> mature flower <bold>I</bold> open calyx <bold>J</bold> open corolla with stamen <bold>K</bold> corolla lobe <bold>L</bold> stamen, front and back view <bold>M</bold> placenta and ovules. (Drawn by Mohamad Aidil Noordin from <italic>Julia et al. S95726</italic>).</p></caption><graphic xmlns:xlink="http://www.w3.org/1999/xlink" xlink:href="phytokeys-145-139-g002.jpg" position="float" orientation="portrait" xlink:type="simple" id="oo_399210.jpg"><uri content-type="original_file" xlink:type="simple">https://binary.pensoft.net/fig/399210</uri></graphic></fig></tp:treatment-sec><tp:treatment-sec sec-type="description" id="SECID0EOIAE"><title>Description.</title><p>A small shrub, less than 1 m high; stems glabrescent, slightly flexuous, winged between the nodes with obscure raised lines running along the internodes between the petiole bases. <italic>Indumentum</italic> of simple, short (stalked), glandular, or stellate (star-liked), pale brown to rusty hairs (visible under microscope). <italic>Leaves</italic> alternate; petioles 1.5–3 cm long, sparsely to densely hairy towards midrib, simple, short, glandular hairs; lamina chartaceous, with dense gland-dots throughout the leaf, glabrous on both surfaces except for margin with scattered stellate hairs beneath, elliptic-lanceolate, 17–19 × 5–5.5 cm, apex long acuminate and slightly caudate with acumen 1.5–2.0 cm long; base obtuse or ±cuneate, margin obscurely denticulate being entire in appearance, midrib flat or slightly sunken above, raised beneath, glabrous except hairy with glandular hairs beneath, denser near leaf base; lateral veins 13–15 pairs, distinct above, prominent beneath, inter-secondary veins present in between; intercostal veins percurrent, distinct beneath. <italic>Inflorescence</italic> terminal on lateral branches, simple with flowers arranged in corymbs; peduncle and rachis 4–5 cm long, densely hairy with glandular hairs; bracts ovate to elliptic, 0.5–1.5 mm long, hairy with glandular hairs. <italic>Flowers</italic> ca. 24; pedicels slender, 1.2–1.8 cm long, up to 2 cm long in fruiting, covered with dense, glandular hairs; calyx-lobes 4, purplish, gland-dotted, lacking hairs, broadly ovate, 1–1.5 × 1–1.5 mm, apex obtuse, margin incised, sparsely ciliate with short, thick hairs; corolla-lobes 4, reflexed, twisted apically, purplish with transparent margin, lanceolate, ca. 8 × 2.5 mm, glabrous on both surfaces; stamens 4, spreading upright (in open flower), filament ±sessile, anthers twisted apically, lanceolate, ca. 6 × 1 mm, apex without a prolonged hyaline tip, thecae opening by longitudinal slits, with lineate, black dots behind, glabrous; ovary globose, ca. 1 × 0.8 mm, style and stigma filiform, ca. 6 mm long, ovules 4–6 in 1-series. <italic>Fruits</italic> ripe bright red, globose, ca. 6 × 5 mm.</p></tp:treatment-sec><tp:treatment-sec sec-type="distribution" id="SECID0E5IAE"><title>Distribution.</title><p>Endemic in Borneo, Sarawak; known only from Gua Naga, Ulu Merirai area, Tatau District.</p></tp:treatment-sec><tp:treatment-sec sec-type="etymology" id="SECID0EDJAE"><title>Etymology.</title><p><italic><tp:taxon-name><tp:taxon-name-part taxon-name-part-type="genus" reg="Ardisia">Ardisia</tp:taxon-name-part> <tp:taxon-name-part taxon-name-part-type="species" reg="nagaensis">nagaensis</tp:taxon-name-part></tp:taxon-name></italic> is very local and was found at only one locality, Gua Naga, for which it is named.</p></tp:treatment-sec><tp:treatment-sec sec-type="conservation status" id="SECID0EUJAE"><title>Conservation status.</title><p>Data deficient (<abbrev xmlns:xlink="http://www.w3.org/1999/xlink" xlink:title="Data deficient" id="ABBRID0E1JAE" xlink:type="simple">DD</abbrev>). The only specimen available was collected in 2005 and the species is known only from a single collection location from Ulu Merirai in Central Sarawak, and thus meets the B1a criterion for Critically Endangered (<abbrev xmlns:xlink="http://www.w3.org/1999/xlink" xlink:title="Critically Endangered" id="ABBRID0E5JAE" xlink:type="simple">CR</abbrev>) status. The Ulu Merirai region is an area of sandstone with limestone cliffs, and supports several point endemics, including several newly described species of <italic><tp:taxon-name><tp:taxon-name-part taxon-name-part-type="genus" reg="Begonia">Begonia</tp:taxon-name-part></tp:taxon-name></italic> L. (<xref ref-type="bibr" rid="B12">Kiew and Sang 2009</xref>) and <italic><tp:taxon-name><tp:taxon-name-part taxon-name-part-type="genus" reg="Monophyllea">Monophyllea</tp:taxon-name-part></tp:taxon-name></italic> R. Br. (<xref ref-type="bibr" rid="B13">Kiew and Sang 2013</xref>). The species was found outside of any protected area, but satellite imagery in Google Earth from 2017 shows that the collection locality has undisturbed forest coverage and was not penetrated with roads or logging tracks. However, lack of collections and field observations of the species do not allow inference of decline or fluctuation in population size or EOO and AOO, and we are unable to fulfil the criteria to preliminary assess this species as Critically Endangered.</p></tp:treatment-sec><tp:treatment-sec sec-type="notes" id="SECID0EYKAE"><title>Notes.</title><p>Compared to the other members of subgenus <tp:taxon-name><tp:taxon-name-part taxon-name-part-type="genus" reg="Ardisia"/><tp:taxon-name-part taxon-name-part-type="subgenus" reg="Tetrardisia">Tetrardisia</tp:taxon-name-part></tp:taxon-name>, this new species described here has an affinity with <italic><tp:taxon-name><tp:taxon-name-part taxon-name-part-type="genus" reg="Ardisia">A.</tp:taxon-name-part> <tp:taxon-name-part taxon-name-part-type="species" reg="tetrasepala">tetrasepala</tp:taxon-name-part></tp:taxon-name></italic>, endemic to Peninsular Malaysia [Johor, Gunung Pulai]. This is because both are characterized by a simple and compact inflorescence, whereas other taxa in <tp:taxon-name>x<tp:taxon-name-part taxon-name-part-type="genus" reg="Ardisia"/><tp:taxon-name-part taxon-name-part-type="subgenus" reg="Tetrardisia">Tetrardisia</tp:taxon-name-part></tp:taxon-name> have compound and laxly flowers arranged. <italic><tp:taxon-name><tp:taxon-name-part taxon-name-part-type="genus" reg="Ardisia">Ardisia</tp:taxon-name-part> <tp:taxon-name-part taxon-name-part-type="species" reg="nagaensis">nagaensis</tp:taxon-name-part></tp:taxon-name></italic> differs from <italic><tp:taxon-name><tp:taxon-name-part taxon-name-part-type="genus" reg="Ardisia">A.</tp:taxon-name-part> <tp:taxon-name-part taxon-name-part-type="species" reg="tetrasepala">tetrasepala</tp:taxon-name-part></tp:taxon-name></italic> by the leaf characters viz. the petiole length (<italic><tp:taxon-name><tp:taxon-name-part taxon-name-part-type="genus" reg="Ardisia">A.</tp:taxon-name-part> <tp:taxon-name-part taxon-name-part-type="species" reg="nagaensis">nagaensis</tp:taxon-name-part></tp:taxon-name></italic> with 1.5–3 cm long vs. <italic><tp:taxon-name><tp:taxon-name-part taxon-name-part-type="genus" reg="Ardisia">A.</tp:taxon-name-part> <tp:taxon-name-part taxon-name-part-type="species" reg="tetrasepala">tetrasepala</tp:taxon-name-part></tp:taxon-name></italic> with 0.5–0.8 cm long), the leaf base (<italic><tp:taxon-name><tp:taxon-name-part taxon-name-part-type="genus" reg="Ardisia">A.</tp:taxon-name-part> <tp:taxon-name-part taxon-name-part-type="species" reg="nagaensis">nagaensis</tp:taxon-name-part></tp:taxon-name></italic> with obtuse or ±cuneate leaf base vs. <italic><tp:taxon-name><tp:taxon-name-part taxon-name-part-type="genus" reg="Ardisia">A.</tp:taxon-name-part> <tp:taxon-name-part taxon-name-part-type="species" reg="tetrasepala">tetrasepala</tp:taxon-name-part></tp:taxon-name></italic> with cordate-rounded) and the venation (<italic><tp:taxon-name><tp:taxon-name-part taxon-name-part-type="genus" reg="Ardisia">A.</tp:taxon-name-part> <tp:taxon-name-part taxon-name-part-type="species" reg="nagaensis">nagaensis</tp:taxon-name-part></tp:taxon-name></italic> without marginal secondary veins vs. <italic><tp:taxon-name><tp:taxon-name-part taxon-name-part-type="genus" reg="Ardisia">A.</tp:taxon-name-part> <tp:taxon-name-part taxon-name-part-type="species" reg="tetrasepala">tetrasepala</tp:taxon-name-part></tp:taxon-name></italic> with marginal secondary veins). Further morphological comparison between these two species is given in the Table <xref ref-type="table" rid="T1">1</xref>.</p><p>The calyx is described as ‘purplish’ in the specimen label which probably refers to both the calyx and corolla. The corolla margin on one side is transparent as observed in <italic><tp:taxon-name><tp:taxon-name-part taxon-name-part-type="genus" reg="Ardisia">A.</tp:taxon-name-part> <tp:taxon-name-part taxon-name-part-type="species" reg="denticulata">denticulata</tp:taxon-name-part></tp:taxon-name></italic>.</p><table-wrap id="T1" position="float" orientation="portrait"><label>Table 1.</label><caption><p>Morphological comparison of <italic><tp:taxon-name><tp:taxon-name-part taxon-name-part-type="genus" reg="Ardisia">Ardisia</tp:taxon-name-part> <tp:taxon-name-part taxon-name-part-type="species" reg="nagaensis">nagaensis</tp:taxon-name-part></tp:taxon-name></italic> and <italic><tp:taxon-name><tp:taxon-name-part taxon-name-part-type="genus" reg="Ardisia">A.</tp:taxon-name-part> <tp:taxon-name-part taxon-name-part-type="species" reg="tetrasepala">tetrasepala</tp:taxon-name-part></tp:taxon-name></italic>.</p></caption><table id="TID0E26AE" rules="all"><tbody><tr><td rowspan="1" colspan="1"/><td rowspan="1" colspan="1">
                    <bold><italic><tp:taxon-name><tp:taxon-name-part taxon-name-part-type="genus" reg="Ardisia">Ardisia</tp:taxon-name-part> <tp:taxon-name-part taxon-name-part-type="species" reg="nagaensis">nagaensis</tp:taxon-name-part></tp:taxon-name></italic></bold>
                  </td><td rowspan="1" colspan="1">
                    <bold><italic><tp:taxon-name><tp:taxon-name-part taxon-name-part-type="genus" reg="Ardisia">A.</tp:taxon-name-part> <tp:taxon-name-part taxon-name-part-type="species" reg="tetrasepala">tetrasepala</tp:taxon-name-part></tp:taxon-name></italic></bold>
                  </td></tr><tr><td rowspan="1" colspan="1">Leaf texture</td><td rowspan="1" colspan="1">Chartaceous</td><td rowspan="1" colspan="1">Subcoriaceous</td></tr><tr><td rowspan="1" colspan="1">Leaf shape and size</td><td rowspan="1" colspan="1">Elliptic-lanceolate, 17–19 × 5–5.5 cm</td><td rowspan="1" colspan="1">Oblong-elliptic, 10–19.5 × 2.5–5 cm</td></tr><tr><td rowspan="1" colspan="1">Leaf base</td><td rowspan="1" colspan="1">Obtuse or ±cuneate</td><td rowspan="1" colspan="1">Cordate-rounded</td></tr><tr><td rowspan="1" colspan="1">Leaf margin</td><td rowspan="1" colspan="1">Obscurely denticulate being entire in appearance</td><td rowspan="1" colspan="1">Seemingly entire immature but finely crenulate when mature</td></tr><tr><td rowspan="1" colspan="1">Leaf apex</td><td rowspan="1" colspan="1">Long acuminate and slightly caudate with acumen 1.5–2.0 cm long</td><td rowspan="1" colspan="1">Acuminate-caudate, acumen 1.5–2.5 cm long</td></tr><tr><td rowspan="1" colspan="1">Leaf surface</td><td rowspan="1" colspan="1">Glabrous on both surfaces except for margin with scattered stellate hairs beneath</td><td rowspan="1" colspan="1">Glabrous above except sparsely hairy to glabrescent on midrib Beneath</td></tr><tr><td rowspan="1" colspan="1">Lateral veins</td><td rowspan="1" colspan="1">Lateral veins 13–15 pairs, distinct above, prominent beneath, inter-secondary veins present in between</td><td rowspan="1" colspan="1">Lateral veins 20–24, distinct and slightly prominent on both surfaces, brochidodromus with secondary veins looping and joining 0.2–0.5 mm in from the margin with distinct secondary loops</td></tr><tr><td rowspan="1" colspan="1">Intercostal veins</td><td rowspan="1" colspan="1">Percurrent, distinct beneath</td><td rowspan="1" colspan="1">Reticulate, distinct and slightly prominent on both surfaces</td></tr><tr><td rowspan="1" colspan="1">Flowers</td><td rowspan="1" colspan="1">ca. 24</td><td rowspan="1" colspan="1">8–13</td></tr><tr><td rowspan="1" colspan="1">Pedicel</td><td rowspan="1" colspan="1">12–18 mm long</td><td rowspan="1" colspan="1">5–10 mm long</td></tr><tr><td rowspan="1" colspan="1">Calyx lobes</td><td rowspan="1" colspan="1">Purplish, lacking hairs, broadly ovate, 1–1.5 × 1–1.5 mm</td><td rowspan="1" colspan="1">Green, glabrous inside, sparsely hairy outside, ovate, ca. 1 × 1 mm</td></tr></tbody></table></table-wrap></tp:treatment-sec><ref-list><ref id="B12"><mixed-citation xmlns:xlink="http://www.w3.org/1999/xlink" xlink:type="simple"><person-group><name name-style="western"><surname>Kiew</surname><given-names>R</given-names></name><name name-style="western"><surname>Sang</surname><given-names>J</given-names></name></person-group> (<year>2009</year>) <article-title>Seven new species of <italic><tp:taxon-name><tp:taxon-name-part taxon-name-part-type="genus">Begonia</tp:taxon-name-part></tp:taxon-name></italic> (<tp:taxon-name><tp:taxon-name-part taxon-name-part-type="family">Begoniaceae</tp:taxon-name-part></tp:taxon-name>) from the Ulu Merirai and Bukit Sarang limestone Areas in Sarawak, Borneo.</article-title><source>Gardens’ Bulletin (Singapore)</source><volume>60</volume>: <fpage>351</fpage>–<lpage>372</lpage>.</mixed-citation></ref><ref id="B13"><mixed-citation xmlns:xlink="http://www.w3.org/1999/xlink" xlink:type="simple"><person-group><name name-style="western"><surname>Kiew</surname><given-names>R</given-names></name><name name-style="western"><surname>Sang</surname><given-names>J</given-names></name></person-group> (<year>2013</year>) <article-title>Two new <italic><tp:taxon-name><tp:taxon-name-part taxon-name-part-type="genus">Monophyllaea</tp:taxon-name-part></tp:taxon-name></italic> (<tp:taxon-name><tp:taxon-name-part taxon-name-part-type="family">Gesneriaceae</tp:taxon-name-part></tp:taxon-name>) species from Sarawak, Borneo.</article-title><source>Phytotaxa</source><volume>129</volume>(<issue>1</issue>): <fpage>59</fpage>–<lpage>64</lpage>. <ext-link xlink:type="simple" ext-link-type="doi" xlink:href="10.11646/phytotaxa.129.1.6">https://doi.org/10.11646/phytotaxa.129.1.6</ext-link></mixed-citation></ref></ref-list></tp:taxon-treatment>
